# Supplementary material for: Loss of Mitochondrial Genetic Diversity despite Population Growth: The Legacy of Past Wolf Population Declines
Source: Genes (Basel). 2022 Dec 26;14(1):75. doi: 10.3390/genes14010075 (PMC9858670; doi:10.3390/genes14010075)
Supplement: Supplementary file 1 [file genes-14-00075-s001.zip]

Archive with 2 entries (2 files):
- genes-2075215-supplementary/FigS1_20221211.pdf
- genes-2075215-supplementary/TableS1_proof.xlsx
